# Supplementary material for: JUL1, Ring-Type E3 Ubiquitin Ligase, Is Involved in Transcriptional Reprogramming for ERF15-Mediated Gene Regulation
Source: Int J Mol Sci. 2023 Jan 4;24(2):987. doi: 10.3390/ijms24020987 (PMC9863049; doi:10.3390/ijms24020987)
Supplement: Supplementary file 1 [file ijms-24-00987-s001.zip]

Archive with 3 entries (3 files):
- Supplementary FIgures.pdf
- Table S1.xlsx
- Table S2.xlsx
